# Supplementary material for: Bioavailability of D-methionine relative to L-methionine for nursery pigs using the slope-ratio assay
Source: PeerJ. 2016 Sep 7;4:e2368. doi: 10.7717/peerj.2368 (PMC5018669; doi:10.7717/peerj.2368)
Supplement: Supplemental Information 1 [file peerj-04-2368-s001.xlsx]

## Sheet: Sheet1
Period	Animal	Rep	Diet	Samplekey	InitialBW_kg	StartBW_kg	FinalBW_kg	Intake_g_d	Intake_g	DietN_pcnt	Nintake_g	Feces_g	FecesCP_pcnt	FecesN_pcnt	FecalNout_g	ATTDofN_pcnt	Urine_g	UrineCP_pcnt	UrineN_pcnt	UrineNout_g	RetainedN_g	Nretention_pcnt	Met_pcnt	Metintake_g
1	6	1	131201	131226	11.9	12.8	13.3	464	1856	2.25292	41.8142	179	26.12	4.1792	7.48077	82.1095	2290	3.555	0.5688	13.0255	21.3079	50.9585	0	0
1	12	2	131201	131232	13.6	14.9	15.2	516	2064	2.25292	46.5003	222.5	25.755	4.1208	9.16878	80.2823	2820	3.345	0.5352	15.0926	22.2388	47.8252	0	0
2	17	3	131201	131237	12.4	13	14.9	480	1920	2.25292	43.256	217.5	23.85	3.816	8.2998	80.8124	8400	1.15	0.184	15.456	19.5002	45.081	0	0
2	23	4	131201	131243	13.8	14.1	16.6	524	2096	2.25292	47.2212	242	25.905	4.1448	10.0304	78.7587	5740	1.54	0.2464	14.1434	23.0474	48.8074	0	0
3	25	5	131201	131245	12.4	12.6	13.5	450	1800	2.25292	40.5525	223.5	25.68	4.1088	9.18317	77.3549	1830	3.45	0.552	10.1016	21.2678	52.445	0	0
3	31	6	131201	131251	15	14.6	15.2	504	2016	2.25292	45.4189	196.5	22.55	3.608	7.08972	84.3904	6410	1.74	0.2784	17.8454	20.4837	45.0995	0	0
4	40	7	131201	131260	13.1	13.8	15.1	482	1928	2.25292	43.4363	197.5	25.605	4.0968	8.09118	81.3723	4980	1.855	0.2968	14.7806	20.5645	47.344	0	0
4	46	8	131201	131266	15.3	16.5	17.3	550	2200	2.25292	49.5642	210	23.105	3.6968	7.76328	84.3369	7940	1.335	0.2136	16.9598	24.8411	50.119	0	0
5	50	9	131201	131270	12.2	12.3	14	442	1768	2.25292	39.8316	184	23.075	3.692	6.79328	82.945	7820	1.1	0.176	13.7632	19.2751	48.3915	0	0
5	56	10	131201	131276	14.3	14.2	15.8	520	2080	2.25292	46.8607	179	24.31	3.8896	6.96238	85.1424	5510	1.5	0.24	13.224	26.6743	56.9226	0	0
1	4	1	131203	131224	11.9	12.4	12.4	464	1856	2.25662	41.8828	199.5	23.8	3.808	7.59696	81.8614	14130	0.675	0.108	15.2604	19.0255	45.4255	0.04	0.7424
1	8	2	131203	131228	13.9	14.8	15.1	516	2064	2.25662	46.5766	237	26.045	4.1672	9.87626	78.7957	14100	0.7	0.112	15.792	20.9083	44.8902	0.04	0.8256
2	15	3	131203	131235	13.2	14.7	17.2	480	1920	2.25662	43.3271	192	28.115	4.4984	8.63693	80.0658	13610	0.54	0.0864	11.759	22.9311	52.9256	0.04	0.768
2	19	4	131203	131239	15.1	14	17	480	1920	2.25662	43.3271	210.5	24.365	3.8984	8.20613	81.06	13000	0.69	0.1104	14.352	20.7689	47.9353	0.04	0.768
3	29	5	131203	131249	13.3	12.6	13.8	450	1800	2.25662	40.6191	176.5	21.175	3.388	5.97982	85.2783	3300	2.79	0.4464	14.7312	19.9081	49.0117	0.04	0.72
3	33	6	131203	131253	14.2	14.3	15	504	2016	2.25662	45.4934	262.5	25.1	4.016	10.542	76.8274	7200	1.02	0.1632	11.7504	23.201	50.9986	0.04	0.8064
4	38	7	131203	131258	13.4	13.9	15.5	482	1928	2.25662	43.5076	175.5	19.755	3.1608	5.5472	87.25	6820	1.485	0.2376	16.2043	21.7561	50.0052	0.04	0.7712
4	48	8	131203	131268	14.1	15.6	16.5	550	2200	2.25662	49.6456	239.5	26.265	4.2024	10.0647	79.7268	6080	1.29	0.2064	12.5491	27.0317	54.4494	0.04	0.88
5	54	9	131203	131274	12.5	12.6	14.5	442	1768	2.25662	39.897	182.5	23.845	3.8152	6.96274	82.5482	5840	0.97	0.1552	9.06368	23.8706	59.8305	0.04	0.7072
5	58	10	131203	131278	15.3	15.3	16.8	520	2080	2.25662	46.9377	220	25.565	4.0904	8.99888	80.828	6560	1.28	0.2048	13.4349	24.5039	52.2052	0.04	0.832
1	2	1	131204	131222	13	13.8	14.1	464	1856	2.26032	41.9515	177	22.795	3.6472	6.45554	84.6119	18040	0.515	0.0824	14.865	20.631	49.1782	0.08	1.4848
1	7	2	131204	131227	13.4	14.2	15.1	516	2064	2.26032	46.653	197.5	26.3	4.208	8.3108	82.1859	10030	0.615	0.0984	9.86952	28.4726	61.0307	0.08	1.6512
2	13	3	131204	131233	12.9	14	15.8	480	1920	2.26032	43.3981	224	25.465	4.0744	9.12666	78.9699	14530	0.515	0.0824	11.9727	22.2987	51.3818	0.08	1.536
2	24	4	131204	131244	14.3	15.1	16.9	524	2096	2.26032	47.3763	240	24.305	3.8888	9.33312	80.3	13060	0.52	0.0832	10.8659	27.1772	57.3646	0.08	1.6768
3	27	5	131204	131247	13.1	13.2	14	450	1800	2.26032	40.6857	169	19.255	3.0808	5.20655	87.203	5150	1.46	0.2336	12.0304	23.4488	57.6339	0.08	1.44
3	32	6	131204	131252	15.4	15	15.7	504	2016	2.26032	45.568	209	23.2	3.712	7.75808	82.9747	6670	1.19	0.1904	12.6997	25.1103	55.105	0.08	1.6128
4	42	7	131204	131262	13.7	14.7	15.7	482	1928	2.26032	43.5789	178	21.405	3.4248	6.09614	86.0113	10640	0.685	0.1096	11.6614	25.8213	59.2519	0.08	1.5424
4	47	8	131204	131267	14.1	14.8	15.7	550	2200	2.26032	49.727	196	22.665	3.6264	7.10774	85.7065	7580	1.07	0.1712	12.977	29.6423	59.6101	0.08	1.76
5	52	9	131204	131272	12.4	13	14.1	442	1768	2.26032	39.9624	197	26.56	4.2496	8.37171	79.051	15580	0.5	0.08	12.464	19.1267	47.8617	0.08	1.4144
5	57	10	131204	131277	13.4	14.7	16.1	520	2080	2.26032	47.0146	244	23.565	3.7704	9.19978	80.4321	8940	0.825	0.132	11.8008	26.014	55.3318	0.08	1.664
1	5	1	131205	131225	12.9	13.8	14.6	464	1856	2.25662	41.8828	191	25.535	4.0856	7.8035	81.3683	5300	1.305	0.2088	11.0664	23.0129	54.946	0.04	0.7424
1	10	2	131205	131230	13.2	14.2	14.6	516	2064	2.25662	46.5766	230	24.445	3.9112	8.99576	80.6861	12850	0.66	0.1056	13.5696	24.0112	51.5522	0.04	0.8256
2	16	3	131205	131236	13.3	13.2	15.1	480	1920	2.25662	43.3271	198	25.385	4.0616	8.04197	81.4389	10000	0.85	0.136	13.6	21.6851	50.0498	0.04	0.768
2	21	4	131205	131241	14.8	15.9	17.9	524	2096	2.25662	47.2987	199	26.61	4.2576	8.47262	82.087	6020	1.505	0.2408	14.4962	24.3299	51.4389	0.04	0.8384
3	30	5	131205	131250	13.2	13.2	13.9	450	1800	2.25662	40.6191	165	19.585	3.1336	5.17044	87.2709	9600	1.105	0.1768	16.9728	18.4759	45.4857	0.04	0.72
3	35	6	131205	131255	13.6	13.8	14.3	504	2016	2.25662	45.4934	205.5	23.62	3.7792	7.76626	82.9288	4760	1.67	0.2672	12.7187	25.0085	54.9716	0.04	0.8064
4	39	7	131205	131259	12.9	13	13.8	482	1928	2.25662	43.5076	184.5	24.04	3.8464	7.09661	83.6888	6430	1.385	0.2216	14.2489	22.1621	50.9385	0.04	0.7712
4	44	8	131205	131264	15.6	15.6	16.6	550	2200	2.25662	49.6456	222	24.375	3.9	8.658	82.5604	7090	1.535	0.2456	17.413	23.5746	47.4857	0.04	0.88
5	49	9	131205	131269	11.8	12.1	13.5	442	1768	2.25662	39.897	189.5	25.18	4.0288	7.63458	80.8643	8090	0.85	0.136	11.0024	21.26	53.2873	0.04	0.7072
5	60	10	131205	131280	14.8	15	16.5	520	2080	2.25662	46.9377	228.5	24.335	3.8936	8.89688	81.0453	7920	1.395	0.2232	17.6774	20.3634	43.3838	0.04	0.832
1	3	1	131206	131223	13.4	14.1	14.5	464	1856	2.26032	41.9515	202	24.15	3.864	7.80528	81.3945	13230	0.47	0.0752	9.94896	24.1973	57.6791	0.08	1.4848
1	11	2	131206	131231	12.9	15	15.1	516	2064	2.26032	46.653	191	23.62	3.7792	7.21827	84.5277	17220	0.53	0.0848	14.6026	24.8321	53.2273	0.08	1.6512
2	14	3	131206	131234	13.5	14.2	17.2	480	1920	2.26032	43.3981	201	25.3	4.048	8.13648	81.2515	9700	0.875	0.14	13.58	21.6816	49.9598	0.08	1.536
2	22	4	131206	131242	14.7	14.9	17.4	524	2096	2.26032	47.3763	216	25.375	4.06	8.7696	81.4895	10470	0.79	0.1264	13.2341	25.3726	53.5555	0.08	1.6768
3	28	5	131206	131248	12.6	12.8	13.4	450	1800	2.26032	40.6857	167.5	22.29	3.5664	5.97372	85.3174	5440	1.2	0.192	10.4448	24.2672	59.6455	0.08	1.44
3	36	6	131206	131256	13.9	14.2	14.9	504	2016	2.26032	45.568	219	22.78	3.6448	7.98211	82.4831	5480	1.02	0.1632	8.94336	28.6425	62.8567	0.08	1.6128
4	37	7	131206	131257	13.9	14.2	14.7	482	1928	2.26032	43.5789	213	22.745	3.6392	7.7515	82.2127	6290	1.125	0.18	11.322	24.5054	56.2323	0.08	1.5424
4	45	8	131206	131265	14.9	15.9	17.1	550	2200	2.26032	49.727	251.5	27.815	4.4504	11.1928	77.4916	7120	0.815	0.1304	9.28448	29.2498	58.8207	0.08	1.76
5	53	9	131206	131273	11.7	12.9	14.7	442	1768	2.26032	39.9624	171	19.57	3.1312	5.35435	86.6015	3380	1.8	0.288	9.7344	24.8737	62.2426	0.08	1.4144
5	55	10	131206	131275	14.5	15.4	16.8	520	2080	2.26032	47.0146	245.5	26.715	4.2744	10.4937	77.68	6560	0.97	0.1552	10.1811	26.3398	56.0248	0.08	1.664
	Diet	CP_pcnt	N_pcnt	Met_pcnt	Source
Basal	131201	14.0807	2.25292	0	0
0.04%D-Met	131203	14.1039	2.25662	0.04	2
0.08%D-Met	131204	14.127	2.26032	0.08	2
0.04%L-Met	131205	14.1039	2.25662	0.04	1
0.08%L-Met	131206	14.127	2.26032	0.08	1
